# Supplementary material for: Alteration in topological properties of brain functional network after 2‐year high altitude exposure: A panel study
Source: Brain Behav. 2020 Sep 9;10(10):e01656. doi: 10.1002/brb3.1656 (PMC7559604; doi:10.1002/brb3.1656)
Supplement: Supplementary file 1 — Supplementary Material [file BRB3-10-e01656-s001.xlsx]

## Sheet: 1
Subject_Num	IVBM		IVIM		DVBM		DVIM		VSRT		ASRT		VRRT		ARRT
	Pre_Exposure	Post_Exposure	Pre_Exposure	Post_Exposure	Pre_Exposure	Post_Exposure	Pre_Exposure	Post_Exposure	Pre_Exposure	Post_Exposure	Pre_Exposure	Post_Exposure	Pre_Exposure	Post_Exposure	Pre_Exposure	Post_Exposure
1	27	23	25	20	28	27	23	22	0.389285	0.291317	0.210587	0.279283	0.461956	0.665371	0.452572	0.602785
2	27	28	27	25	27	27	26	22	0.324861	0.254599	0.115747	0.327875	0.387039	0.46732	0.378405	0.611502
3	26	28	21	20	30	19	21	16	0.428245	0.23654	0.181948	0.22751	0.523813	0.520391	0.405259	0.470558
4	29	27	20	22	28	23	21	16	0.0490136	0.274588	0.0230668	0.285878	0.325655	0.422917	0.369553	0.392932
5	27	26	26	25	30	20	23	20	0.189233	0.238589	0.0948396	0.235621	0.426334	0.488646	0.375927	0.428872
6	30	26	24	21	22	28	19	23	0.167139	0.315417	0.0880269	0.254214	0.464371	0.445758	0.349222	0.544745
7	29	24	20	22	30	25	21	19	0.11031	0.247547	0.0767661	0.305982	0.458545	0.48866	0.488291	0.623433
8	28	28	25	25	19	17	27	24	0.201792	0.301792	0.226886	0.326886	0.449	0.649021	0.425732	0.425732
9	24	30	23	23	29	25	18	16	0.41807	0.262746	0.163433	0.321972	0.576167	0.55715	0.53058	0.465302
10	28	25	21	23	28	22	23	19	0.172509	0.237895	0.0437556	0.299721	0.339139	0.460748	0.328042	0.583794
11	28	24	25	20	28	23	23	17	0.3689	0.463491	0.211498	0.338101	0.50536	0.58389	0.474956	0.560575
12	25	25	18	18	29	29	13	13	0.1711	0.271124	0.191656	0.291656	0.467094	0.567094	0.346862	0.346862
13	26	28	20	21	28	26	20	21	0.230551	0.229347	0.109004	0.249075	0.379102	0.39001	0.366408	0.50065
14	28	30	23	23	29	30	22	18	0.316801	0.368304	0.300322	0.273843	0.463001	0.621655	0.495939	0.722852
15	28	28	24	24	29	29	25	25	0.197602	0.297602	0.0863285	0.186328	0.209104	0.309104	0.286599	0.286599
16	26	26	22	22	26	25	22	22	0.335269	0.535269	0.245815	0.245815	0.219361	0.2284	0.549318	0.549318
17	28	29	23	21	27	17	24	11	0.437622	0.322057	0.165773	0.205361	0.398281	1.01904	0.273839	0.802204
18	29	29	25	25	26	27	24	24	0.23343	0.23343	0.274618	0.274618	0.413972	0.413972	0.388755	0.388755
19	29	28	20	19	28	25	18	18	0.145297	0.316401	0.0123395	0.278999	0.203235	0.409358	0.257008	0.61881
20	30	30	25	23	29	29	23	23	0.0276444	0.2389	0.0293952	0.224539	0.450356	0.401997	0.371252	0.479622
21	28	29	22	22	27	25	18	18	0.153695	0.511512	0.0407905	0.257352	0.615175	0.448676	0.333263	0.458176
22	26	25	20	24	27	22	22	25	0.464687	0.302469	0.12335	0.392093	0.554694	0.474974	0.683366	0.616157
23	30	30	22	23	28	30	17	23	0.116226	0.199131	0.0990837	0.383358	0.209932	0.400325	0.307849	0.669477
24	29	25	20	22	29	26	18	20	0.10921	0.226934	0.100376	0.418813	0.406147	0.311101	0.288348	0.451718
25	29	29	25	22	28	27	22	20	0.241928	0.244559	0.0354899	0.334157	0.338406	0.4	0.482992	0.616418
26	29	29	23	22	28	26	20	16	0.279576	0.231888	0.0874179	0.320109	0.368274	0.464878	0.39221	0.476992
27	30	28	26	28	28	29	28	27	0.235707	0.335707	0.306201	0.406201	0.341993	0.541993	0.5383	0.6383
28	27	29	29	25	28	28	23	22	0.171467	0.471467	0.130824	0.430824	0.422727	0.622727	0.387922	0.487922
29	27	19	18	25	24	20	17	23	0.252039	0.232111	0.0293169	0.330338	0.419415	0.516725	0.44408	0.547315
30	30	29	24	25	29	29	20	17	0.330815	0.300106	0.0324297	0.261329	0.548337	0.429527	0.402364	0.61043
31	26	26	22	22	27	27	21	21	0.256815	0.256815	0.193332	0.193332	0.3029	0.602938	0.722629	0.722629
32	30	25	25	22	29	26	22	19	0.115158	0.342024	0.115632	0.355199	0.453136	0.337446	0.451928	0.451872
33	25	26	25	27	23	25	21	26	0.256067	0.266781	0.069946	0.238758	0.450189	0.397056	0.616734	0.447457
34	28	29	22	23	23	25	21	21	0.114361	0.260468	0.0433751	0.392391	0.549968	0.465475	0.378478	0.366451
35	28	26	24	20	27	25	23	21	0.249035	0.249035	0.0370598	0.137	0.1456	0.345609	0.566111	0.566111
Note: The neuropsychological test monitored the memory ability and reaction of each participant pre- and post- high altitude exopsure, which were quantified by eight indexes.For more details about usage and interpretation of these indexes, please refer to http://www.cnsvs.com/. IVBM, immediate verbal memory; IVIM, immediate visual memory; DVBM, delayed verbal memory; DVIM, delayed visual memory; …
